# Supplementary material for: Improved Electrical Signal of Non-Poled 3D Printed Zinc Oxide-Polyvinylidene Fluoride Nanocomposites
Source: Polymers (Basel). 2022 Oct 13;14(20):4312. doi: 10.3390/polym14204312 (PMC9610290; doi:10.3390/polym14204312)
Supplement: Supplementary file 1 [file polymers-14-04312-s001.zip]

Archive with 3 entries (3 files):
- polymers_pvdfznoSI.pdf
- VideoSI_1_10ZnH1_finger.avi
- VideoSI_2_10ZnH2_mts.avi
